# Supplementary material for: Development of MDS in Pediatric Patients with GATA2 Deficiency: Increased Histone Trimethylation and Deregulated Apoptosis as Potential Drivers of Transformation
Source: Cancers (Basel). 2023 Nov 26;15(23):5594. doi: 10.3390/cancers15235594 (PMC10705137; doi:10.3390/cancers15235594)
Supplement: Supplementary file 1 [file cancers-15-05594-s001.zip]

Archive with 1 entries (1 files):
- cancers-2713053-supplementary.pdf
